# Supplementary material for: Anatomy, taphonomy, and phylogenetic implications of a new specimen of Eolambia caroljonesa (Dinosauria: Ornithopoda) from the Cedar Mountain Formation, Utah, USA
Source: PLoS One. 2017 May 10;12(5):e0176896. doi: 10.1371/journal.pone.0176896 (PMC5425030; doi:10.1371/journal.pone.0176896)
Supplement: S1 File — Nexus file used in the phylogenetic analysis. (TXT) [file pone.0176896.s004.txt]

xread
135 47
Camptosaurus_dispar	0	0	0	0		0	0	0	0	0	0	0	0	0	0	0	0	0	0	?	?		?	?	?	?	?		0	0	0	?	0	0	0		0	0	0	0	0	0	0	0	?		?	?	?
Iguanacolossus_fortis	0	?	0	?		?	?	?	?	?	?	?	?	?	?	?	?	?	?	?	?		?	?	?	?	?		?	?	?	?	?	?	?		?	?	1	0	0	0	1	0	?		?	?	?
Hippodraco_scutodens	?	?	?	?		?	?	0	0	0	?	?	0	0	0	0	0	0	0	?	?		0	0	0	0	0		?	?	?	0	?	?	?		?	?	0	0	?	0	1	0	?		0	1	0
Theiophytalia_kerri	?	?	?	?		?	?	?	?	?	?	?	?	?	0	0	0	0	0	?	?		0	0	0	0	0		0	0	1	0	0	0	0		0	1	?	?	?	0	1	0	?		0	1	0
Dakotadon_lakotaensis	0	1	?	0		0	0	0	0	?	0	?	0	0	?	?	?	?	?	?	?		?	?	?	?	?		0	0	1	0	0	0	0		0	1	1	0	0	0	1	0	?		0	0	0
Lanzhousaurus_magnidens	?	?	?	?		0	0	0	0	0	0	1	0	0	0	1	0	0	0	?	?		0	0	0	0	0		?	?	?	?	?	?	?		?	?	?	?	?	?	?	?	?		?	?	?
Lurdusaurus_arenatus	0	?	?	?		?	?	?	?	?	?	?	?	?	?	?	?	?	?	?	?		0	0	0	0	0		?	0	?	?	?	?	?		?	?	?	?	?	?	?	?	?		?	?	?
Fukuisaurus_tetoriensis	1	0	0	1		0	0	0	0	?	0	1	0	2	0	1	0	1	1	0	0		0	0	1	1	0		0	0	1	?	0	?	1		0	?	1	1	?	0	3	0	?		?	?	?
Barilium_dawsoni	?	?	?	?		0	1	0	0	0	0	?	0	0	0	1	?	1	1	0	0		?	?	?	?	?		?	?	?	?	?	?	?		?	?	?	?	?	?	?	?	?		?	?	?
Hypselospinus_fittoni	?	?	?	?		0	1	0	0	0	0	1	0	1	0	1	0	1	1	0	0		?	?	?	?	?		?	?	?	?	?	?	?		?	?	?	?	?	?	?	?	?		?	?	?
Iguanodon_bernissartensis	0	1	0	0		0	1	0	0	0	0	1	0	1	0	1	0	1	1	0	0		0	1	0	1	0		0	0	1	0	0	1	1		?	1	1	0	0	1	2	1	?		0	1	1
Mantellisaurus_atherfieldensis	0	1	0	0		0	1	0	0	0	0	1	0	1	1	1	0	1	1	0	0		0	1	0	1	0		0	0	1	0	0	1	1		1	1	1	1	0	1	2	1	0		0	1	1
Delapparentia_turolensis	?	?	?	?		?	?	?	?	?	0	?	?	?	?	?	?	?	?	?	?		?	?	?	?	?		?	?	?	?	?	?	?		?	?	?	?	?	?	?	?	?		?	?	?
Morelladon_beltrani	?	?	?	?		?	?	?	?	?	?	?	?	?	?	?	?	?	?	?	?		?	?	?	?	?		?	?	?	?	?	?	?		?	?	?	?	?	?	?	?	?		?	?	?
Proa_valdearinnoensis	1	0	0	1		0	1	0	1	0	0	2	0	1	0	1	1	1	1	1	0		?	?	1	?	1		0	0	1	?	0	1	1		1	1	1	1	2	1	2	0	0		?	?	?
Ouranosaurus_nigeriensis	2	1	0	1		1	1	0	0	0	0	1	1	0	1	1	1	0	1	0	0		0	0	0	1	0		1	0	1	1	1	1	1		1	?	1	1	2	1	2	1	0		0	1	1
Sirindhorna_khoratensis	0	0	1	1		0	1	0	0	0	0	1	0	0	1	1	1	1	1	1	0		0	?	1	?	0		0	0	1	?	0	?	1		1	1	1	1	2	1	3	1	1		?	?	?
Koshisaurus_katsuyama	?	?	?	?		?	?	?	?	?	?	?	?	?	?	?	?	?	?	?	?		?	?	?	?	?		?	?	?	?	?	?	?		1	1	1	1	?	1	2	1	1		?	?	?
Altirhinus_kurzanovi	0	1	1	1		?	1	?	0	?	0	1	0	1	0	1	1	1	1	1	0		0	0	0	1	0		0	0	1	1	0	1	1		1	1	1	?	?	1	3	1	0		1	1	1
Jinzhousaurus_yangi	0	?	?	1		?	1	?	0	?	?	?	0	0	1	1	?	1	1	?	?		0	1	0	1	0		?	?	?	1	?	1	1		?	1	0	?	?	1	3	?	?		1	?	1
Bolong_yixianensis	?	?	?	1		?	1	?	0	?	?	1	0	0	1	1	?	0	1	0	0		?	?	?	?	?		0	0	1	1	1	1	1		1	1	0	?	?	1	3	0	0		1	1	1
Gongpoquansaurus_mazongshanensis	?	?	?	?		?	?	?	?	?	?	?	?	?	?	?	?	?	?	?	?		?	?	?	?	?		?	?	?	?	?	?	?		?	?	?	?	?	?	?	?	?		?	?	?
Equijubus_normani	?	?	0	1		0	1	?	0	?	?	?	0	1	1	1	?	1	1	1	0		0	1	1	1	0		0	0	1	0	0	1	1		?	1	1	?	?	1	3	?	?		1	0	1
Jintasaurus_meniscus	?	?	?	?		?	?	?	?	?	?	?	?	?	?	?	?	?	?	?	?		?	?	?	?	?		?	?	?	?	?	?	?		?	?	?	?	?	?	?	?	?		?	?	?
Xuwulong_yueluni	0	1	?	1		0	1	?	0	?	?	?	0	0	1	1	?	1	1	?	?		0	1	1	1	0		0	0	1	0	1	1	1		1	1	0	1	?	1	3	?	0		1	0	1
Probactrosaurus_gobiensis	0	1	0	1		0	1	0	0	0	1	1	0	1	1	1	1	1	1	1	0		0	?	1	?	0		0	0	1	1	0	1	1		?	?	1	?	?	1	?	0	?		?	?	?
Eolambia_caroljonesa	0	1	0	1		0	1	0	0	0	1	1	1	1	1	1	1	1	1	0	0		0	1	1	1	0		0	0	1	1	0	1	1		1	1	1	1	0	1	3	0	1		?	?	?
Protohadros_byrdi	0	1	0	?		1	1	0	0	0	1	1	1	1	1	1	1	1	1	0	0		0	1	1	1	0		0	0	1	?	0	1	1		1	1	0	1	0	1	3	0	1		?	?	?
Jeyawati_rugoculus	0	?	?	?		0	1	0	0	0	1	1	0	1	1	1	1	1	1	0	0		?	?	?	?	?		?	?	?	?	?	?	?		?	?	0	2	1	1	3	0	?		?	?	?
Shuangmiaosaurus_gilmorei	?	?	?	?		0	1	1	1	1	1	1	0	1	0	1	1	0	1	1	0		?	?	?	?	?		?	?	?	1	?	?	?		1	1	1	?	?	2	3	0	?		1	?	?
Nanningosaurus_dashiensis	?	?	?	?		?	?	?	0	?	1	1	0	?	?	?	?	1	1	1	0		?	?	?	?	?		?	?	?	?	?	?	?		1	1	0	?	?	2	3	0	?		?	?	?
Yunganglong_datongensis	?	?	?	?		?	?	?	?	?	?	?	?	?	?	?	?	?	?	?	?		?	?	?	?	?		?	?	?	?	?	?	?		?	?	?	?	?	?	?	?	?		?	?	?
Levnesovia_transoxiana	0	?	0	1		0	1	0	0	0	1	1	0	1	?	1	1	1	?	?	?		1	?	?	?	0		?	?	?	?	?	?	?		?	?	0	?	?	2	3	0	?		?	?	?
Bactrosaurus_johnsoni	0	1	0	2		0	1	1	0	1	1	1	1	1	0	1	1	1	1	1	0		1	?	1	?	0		1	0	2	1	1	1	1		1	1	0	1	2	2	3	0	1		1	0	1
Gilmoreosaurus_mongoliensis	0	1	0	1		0	?	?	0	?	?	?	0	1	?	?	?	?	?	?	?		?	?	?	?	?		?	?	?	?	?	?	?		1	?	0	2	2	2	3	0	?		1	0	1
Nanyangosaurus_zhugeii	?	?	?	?		?	?	?	?	?	?	?	?	?	?	?	?	?	?	?	?		?	?	?	?	?		?	?	?	?	?	?	?		?	?	?	?	?	?	?	?	?		?	?	?
Zhanghenglong_yangchengensis	?	?	?	?		0	1	1	1	1	?	1	0	1	0	1	1	1	?	?	?		?	?	?	?	?		?	?	?	?	?	?	?		1	1	1	2	?	2	3	0	1		?	?	?
Tanius_sinensis	?	?	?	?		?	?	?	?	?	?	?	?	?	?	?	?	?	?	?	?		?	?	?	?	?		?	?	?	?	?	?	?		?	?	?	?	?	?	?	?	?		?	?	?
Batyrosaurus_rozhdestvenskyi	1	0	1	1		?	?	0	0	0	0	?	1	1	0	1	?	0	1	0	0		0	?	1	?	0		?	?	?	?	?	?	?		?	?	?	?	?	?	?	?	?		?	?	?
Plesiohadros_djadokhtaensis	0	1	0	2		0	1	1	1	1	1	1	0	0	?	1	1	0	1	1	0		?	?	?	?	1		0	0	2	?	1	?	?		1	1	1	?	?	2	3	0	1		?	?	?
Tethyshadros_insularis	?	?	0	1		?	?	?	0	?	?	?	0	1	1	1	1	2	1	?	?		1	1	1	1	1		1	0	2	1	?	1	1		?	0	0	?	?	2	3	?	?		1	0	1
Telmatosaurus_transsylvanicus	?	?	?	?		1	1	1	0	1	1	1	0	1	1	1	1	2	1	1	0		1	?	1	1	1		1	0	2	1	1	1	1		1	1	0	1	2	2	3	0	?		?	?	?
Huehuecanauhtlus_tiquichensis	?	?	?	?		?	?	?	?	?	?	?	?	?	?	?	?	?	?	?	?		?	?	?	?	?		?	?	?	?	?	?	?		?	?	?	?	?	2	3	?	?		?	?	?
Claosaurus_agilis	?	?	?	?		?	?	?	?	?	1	?	?	?	?	?	?	?	?	?	?		?	?	?	?	?		?	?	?	?	?	?	?		?	?	?	?	?	2	?	?	?		?	?	?
Hadrosaurus_foulkii	?	?	?	?		?	?	?	?	?	1	?	?	?	?	?	?	?	?	?	?		?	?	?	?	?		?	?	?	?	?	?	?		?	?	?	?	?	2	?	?	?		?	?	?
Edmontosaurus_annectens	2	1	0	2		1	1	1	0	1	1	2	0	1	1	1	1	2	1	1	1		1	1	1	1	1		1	1	2	1	1	1	1		1	0	0	2	2	2	3	0	1		1	0	1
Corythosaurus_casuarius	2	1	0	2		1	1	1	0	1	1	2	0	1	1	1	1	2	1	1	1		1	1	1	1	1		1	1	2	1	1	1	1		?	1	0	?	?	2	3	0	?		1	0	1
;
[truncated: 91 more columns]
